# Supplementary material for: Bioarchaeological evidence of decapitation from Pacopampa in the northern Peruvian highlands
Source: PLoS One. 2019 Jan 8;14(1):e0210458. doi: 10.1371/journal.pone.0210458 (PMC6324785; doi:10.1371/journal.pone.0210458)
Supplement: S1 Table — (XLS) [file pone.0210458.s003.xls]

## Sheet: S1 Table
S1 Table. Age at death and sex composition of Pacopampa
Age at death	Middle Formative				Late Formative				Early Cajamarca
	Male	Female	Unknown	Total	Male	Female	Unknown	Total	Male	Female	Unknown	Total
Non-adults	0	0	3	3	0	0	35	35	0	0	6	6
Young- to middle- aged adults	2	0	0	2	18	23	6	47	9	2	5	16
Elderly-aged adults	0	0	0	0	1	6	0	7	0	0	0	0
Adults	0	1	0	1	3	0	5	8	0	0	3	3
Total	2	1	3	6	22	29	46	97	9	2	14	25
