# Supplementary material for: Bioarchaeological evidence of decapitation from Pacopampa in the northern Peruvian highlands
Source: PLoS One. 2019 Jan 8;14(1):e0210458. doi: 10.1371/journal.pone.0210458 (PMC6324785; doi:10.1371/journal.pone.0210458)
Supplement: S2 Table — (XLS) [file pone.0210458.s004.xls]

## Sheet: S2 Table
S2 Table. Calibrated radiocarbon date at Pacopampa
Specimen numbers	Type of material	Skeletal part	14C Age (BP)	Calibrated age (2σ) (intercept method)	Lab code (Beta-)	Technique Delivery	Pretreatment
13PC-B3-Hallazgo 4	Bone collagen	Cranial vault	Immeasurable due to the lack of collagen
13PC-B3-Hallazgo 6	Bone collagen	Cranial vault	2170±30	Cal BC 355-275; Cal BC 255- 165; Cal BC 125-120	474988	AMS-Standard	Collagen extraction with alkali
13PC-B3-Hallazgo 7	Bone collagen	Cranial vault	2140±30	Cal BC 350-305; Cal BC 210-90; Cal BC 65-60	401069	AMS-Standard	Collagen extraction with alkali
13PC-B3-Hallazgo 8	Bone collagen	Cranial vault	2150±30	Cal BC 350-295; Cal BC 230-220; Cal BC 210-105	474089	AMS-Standard	Collagen extraction with alkali
13PC-B3-Hallazgo 9	Bone collagen	Cranial vault	2170±30	Cal BC 360-156; Cal BC 134- 116	492499	AMS-Standard	Collagen extraction with alkali
13PC-B3-Hallazgo 12	Bone collagen	Cranial vault	1720±30	Cal AD 255 to 295; Cal AD 320 to 380	474990	AMS-Standard	Collagen extraction with alkali
