# Supplementary material for: Bioarchaeological evidence of decapitation from Pacopampa in the northern Peruvian highlands
Source: PLoS One. 2019 Jan 8;14(1):e0210458. doi: 10.1371/journal.pone.0210458 (PMC6324785; doi:10.1371/journal.pone.0210458)
Supplement: S3 Table — (XLS) [file pone.0210458.s005.xls]

## Sheet: S3 Table
S3 Table. Diagnoses of human skeletons at Pacopampa
Observation		2013PC-B3-Hallazgo 4	2013PC-B3-Hallazgo 6	2013PC-B3-Hallazgo 7	2013PC-B3-Hallazgo 8	2013PC-B3-Hallazgo 9	2013PC-B3-Hallazgo 12
Preserved parts		Articulated cranium, mandible, and atlas	Articulated cranium, mandible, and atlas	Articulated cranium, mandible, and atlas	Articulated cranium and mandible	Articulated cranium, mandible, atlas, and axis	Articulated cranium and mandible
Location of trauma		Atlas	Mandible and atlas	Cranium, mandible, and atlas	Mandible	Mandible	Cranium and mandible
Sex		Male	Male	Male	Male	Male	Male
Age at death		Young-aged adult	Young-aged adult	Young-aged adult	Young-aged adult	Young to Middle-aged adult	Young to Middle-aged adult
Cranial traits	Nuchal crest	No data	3	2	No data	1	3
Walker's stages	Mastoid process	5	5	4	No data	2	4
	Supra-orbital margin	No data	3	2	No data	3	2
	Supra-orbital ridge/grabella	No data	3	No data	No data	3	3
	Mental eminence	3	3	No data	3	2	2
Dental wear	Upper teeth	C	C	C	B2	F	E
Lovejoy's stages	Lower teeth	C	C	C	D	F	F
Spheno-occipital synchondrosis		No data	Fused	Fusing	Fused	No data	Fused
