# Supplementary material for: Bioarchaeological evidence of decapitation from Pacopampa in the northern Peruvian highlands
Source: PLoS One. 2019 Jan 8;14(1):e0210458. doi: 10.1371/journal.pone.0210458 (PMC6324785; doi:10.1371/journal.pone.0210458)
Supplement: S4 Table — (XLS) [file pone.0210458.s006.xls]

## Sheet: S4 Table
S4 Table. Perimortem trauma at Pacopampa
Specimen numbers	Sex	Age at death	Location		Side	Shape	Diameter	Direction	Direction of applied force	Timing	Reference numbers of Figs 2, 3
2013PC-B3-Hallazgo 4	Male	Young-aged adult	Atlas	Posterior base of the left inferior articular process	Left	Cluster of scratches	1.6-5.4mm	Sagittal	Inferior?	Perimortem	2, 3, 4 of Fig. 3
2013PC-B3-Hallazgo 6	Male	Young-aged adult	Mandible	Posterior border of the left mandibular ramus	Left	Straight	2.3mm	Coronal	Posterior	Perimortem	6 of Fig. 2
2013PC-B3-Hallazgo 6	Male	Young-aged adult	Mandible	Left mandibular angle	Left	Cluster of scratches	1.7-2.8mm	Coronal	Posterior	Perimortem	7 of Fig. 2
2013PC-B3-Hallazgo 6	Male	Young-aged adult	Mandible	Left mandibular angle	Left	Cluster of scratches	Unmeasurable	Sagittal	Left lateral	Perimortem	8 of Fig. 2
2013PC-B3-Hallazgo 6	Male	Young-aged adult	Mandible	Base of the right mandibular body to the right mandibular angle	Right	Cluster of scratches	Unmeasurable	Coronal	Posteroinferior	Perimortem	15, 16 of Fig. 2
2013PC-B3-Hallazgo 6	Male	Young-aged adult	Mandible	Base of the left mandibular body	Left	Cluster of scratches	Unmeasurable	Coronal	Posteroinferior	Perimortem	17, 18 of Fig. 2
2013PC-B3-Hallazgo 6	Male	Young-aged adult	Atlas	Posterior base of the left inferior articular process	Left	Straight	7.0mm	Coronal	Posterior	Perimortem	5 of Fig. 3
2013PC-B3-Hallazgo 6	Male	Young-aged adult	Atlas	Posterior base of the left inferior articular process	Left	Straight	5.8mm	Coronal	Posterior	Perimortem	6 of Fig. 3
2013PC-B3-Hallazgo 7	Male	Young-aged adult	Mandible	Posterior border of the right mandibular ramus	Right	Cluster of scratches	Unmeasurable	Coronal	Posterior	Perimortem	1 of Fig. 2
2013PC-B3-Hallazgo 7	Male	Young-aged adult	Mandible	Right mandibular angle	Right	Straight	<3.0mm	Coronal	Posterior	Perimortem	2 of Fig. 2
2013PC-B3-Hallazgo 7	Male	Young-aged adult	Mandible	Posterior border of the left mandibular ramus	Left	Straight	3.7mm	Sagittal	Left lateral	Perimortem	9 of Fig. 2
2013PC-B3-Hallazgo 7	Male	Young-aged adult	Mandible	Posterior border of the left mandibular ramus	Left	Straight	5.5mm	Sagittal	Left lateral	Perimortem	10 of Fig. 2
2013PC-B3-Hallazgo 7	Male	Young-aged adult	Mandible	Base of the right mandibular body	Right	Cluster of scratches	Unmeasurable	Coronal	Posteroinferior	Perimortem	19 of Fig. 2
2013PC-B3-Hallazgo 7	Male	Young-aged adult	Mandible	Base of the left mandibular body	Left	Cluster of scratches	Unmeasurable	Coronal	Posteroinferior	Perimortem	20, 21 of Fig. 2
2013PC-B3-Hallazgo 7	Male	Young-aged adult	Occipital bone	Right occipital condyle	Right	Straight	5.0mm<	Sagittal	Inferior?	Perimortem	1 of Fig. 3
2013PC-B3-Hallazgo 7	Male	Young-aged adult	Atlas	Posterior base of the right inferior articular process	Right	Straight	1.7mm	Coronal	Posterior	Perimortem	7 of Fig. 3
2013PC-B3-Hallazgo 7	Male	Young-aged adult	Atlas	Right inferior articular process	Right	Straight	1.8mm	Coronal	Possibly inferior	Perimortem	8 of Fig. 3
2013PC-B3-Hallazgo 7	Male	Young-aged adult	Atlas	Lateral base of the left inferior articular process	Left	Straight	7.7mm	Sagittal	Left lateral	Perimortem	9 of Fig. 3
2013PC-B3-Hallazgo 7	Male	Young-aged adult	Atlas	Superior posterior corner of the right transverse process	Left	Cluster of scratches	Unmeasurable	Sagittal	Left lateral	Perimortem	10 of Fig. 3
2013PC-B3-Hallazgo 8	Male	Young-aged adult	Mandible	Base of the left mandibular body	Left	Cluster of scratches	Unmeasurable	Coronal	Posteroinferior	Perimortem	22, 23 of Fig. 2
2013PC-B3-Hallazgo 9	Male	Young to Middle-aged adult	Mandible	Posterior border of the right mandibular ramus	Right	Cluster of scratches	1.1-1.8mm	Coronal	Posterior	Perimortem	3 of Fig. 2
2013PC-B3-Hallazgo 9	Male	Young to Middle-aged adult	Mandible	Right mandibular angle	Right	Straight	2.7mm	Coronal	Posterior	Perimortem	4 of Fig. 2
2013PC-B3-Hallazgo 9	Male	Young to Middle-aged adult	Mandible	Right mandibular angle	Right	Straight	2.6mm	Coronal	Posterior	Perimortem	5 of Fig. 2
2013PC-B3-Hallazgo 9	Male	Young to Middle-aged adult	Mandible	Posterior border of the left mandibular ramus	Left	Straight	1.6mm	Coronal	Posterior	Perimortem	11 of Fig. 2
2013PC-B3-Hallazgo 9	Male	Young to Middle-aged adult	Mandible	Posterior border of the left mandibular ramus	Left	Straight	2.4mm	Coronal	Posterior	Perimortem	12 of Fig. 2
2013PC-B3-Hallazgo 9	Male	Young to Middle-aged adult	Mandible	Posterior border of the left mandibular ramus	Left	Straight	2.0mm	Coronal	Posterior	Perimortem	13 of Fig. 2
2013PC-B3-Hallazgo 9	Male	Young to Middle-aged adult	Mandible	Left mandibular angle	Left	Straight	1.6mm	Coronal	Posterior	Perimortem	14 of Fig. 2
