# Supplementary material for: Bioarchaeological evidence of decapitation from Pacopampa in the northern Peruvian highlands
Source: PLoS One. 2019 Jan 8;14(1):e0210458. doi: 10.1371/journal.pone.0210458 (PMC6324785; doi:10.1371/journal.pone.0210458)
Supplement: S5 Table — (XLS) [file pone.0210458.s007.xls]

## Sheet: S5 Table
S5 Table. Antemortem trauma at Pacopampa
Specimen numbers	Sex	Age at death	Location	Side	Shape	Diameter	Type of fracture	Classification	Mechanism	Direction of applied force	Complication	Presence of healing	Healing process	Timing	Reference numbers of Fig 5
2013PC-B3-Hallazgo 12	Male	Young-aged adult	Left parietal bone	Left	Ellipse	Long axis: 16.3mm; short axis: 8.8mm	Depressed fracture	Blunt force	Direct	Superior	Poor alignment	Presence	Remodeling phase	Antemortem	1
2013PC-B3-Hallazgo 12	Male	Young-aged adult	Left parietal bone	Left	Ellipse	Long axis: 35.2mm	Depressed fracture	Blunt force	Direct	Posterior	Poor alignment	Presence	Remodeling phase	Antemortem	2
2013PC-B3-Hallazgo 12	Male	Young-aged adult	Right parietal bone	Right	No data	No data	Depressed fracture	Blunt force	Direct	Posterior	Poor alignment	Presence	Remodeling phase	Antemortem	3
2013PC-B3-Hallazgo 12	Male	Young-aged adult	Right parietal bone	Right	No data	No data	Depressed fracture	Blunt force	Direct	Lateral	Poor alignment	Presence	Remodeling phase	Antemortem	4
2013PC-B3-Hallazgo 12	Male	Young-aged adult	Frontal bone	Right	Ellipse?	Long axis: 24.9mm	Depressed fracture	Blunt force	Direct	Anterior	Poor alignment	Presence	Remodeling phase	Antemortem	5
2013PC-B3-Hallazgo 12	Male	Young-aged adult	Zygomatic bone	Right	No data	No data	Depressed fracture	Blunt force	Direct	Anterior	Poor alignment	Presence	Remodeling phase	Antemortem	6
2013PC-B3-Hallazgo 12	Male	Young-aged adult	Frontal bone	Midline	Ellipse?	Long axis: 23.9mm	Depressed fracture	Blunt force	Direct	Anterior	Poor alignment	Presence	Remodeling phase	Antemortem	7
2013PC-B3-Hallazgo 12	Male	Young-aged adult	Frontal bone	Left	Ellipse	Long axis: 26.2mm; short axis: 5.7mm	Depressed fracture	Blunt force	Direct	No data	Poor alignment	Presence	Remodeling phase	Antemortem	8
2013PC-B3-Hallazgo 12	Male	Young-aged adult	Mandible	Right	No data	No data	Pseudoarthrosis	Blunt force	Direct?	Lateral	Poor alignment	Presence	Remodeling phase	Antemortem	9, 10
