# Supplementary material for: Bioarchaeological evidence of decapitation from Pacopampa in the northern Peruvian highlands
Source: PLoS One. 2019 Jan 8;14(1):e0210458. doi: 10.1371/journal.pone.0210458 (PMC6324785; doi:10.1371/journal.pone.0210458)
Supplement: S6 Table — (XLSX) [file pone.0210458.s008.xlsx]

## Sheet: S6 Table
S6 Table. Raw carbon and nitrogen isotope data at Pacopampa.
Specimen No.	Skeletal part	δ13C (‰)	δ13C error	δ15N (‰)	δ15N error	C/N
13PC-B3-Hallazgo 4	Cranium	-12.7	0.1	7.9	0.3	3.3
13PC-B3-Hallazgo 6	Cranium	-14.2	0.1	7.4	0.3	3.3
13PC-B3-Hallazgo 7	Cranium	-15.5	0.1	7	0.3	3.3
13PC-B3-Hallazgo 8	Cranium	-14.3	0.1	8.7	0.3	3.3
13PC-B3-Hallazgo 9	Cranium	-13.7	0.1	7	0.3	3.2
13PC-B3-Hallazgo 12	Cranium	-12.6	0.1	8.1	0.3	3.2
